# Supplementary material for: A High-Phosphorus Diet Moderately Alters the Lipidome and Transcriptome in the Skeletal Muscle of Adult Mice
Source: Nutrients. 2023 Aug 25;15(17):3734. doi: 10.3390/nu15173734 (PMC10489812; doi:10.3390/nu15173734)
Supplement: Supplementary file 1 [file nutrients-15-03734-s001.zip]

Archive with 1 entries (1 files):
- nutrients-2530873-supplementary.pdf
